# Supplementary material for: Withering corolla remains on the calyx tube enhance reproductive success in Oxalis stricta L
Source: Plant Environ Interact. 2020 May 21;1(2):95–101. doi: 10.1002/pei3.10014 (PMC10168080; doi:10.1002/pei3.10014)
Supplement: Supplementary file 1 — Supplementary Material [file PEI3-1-95-s001.csv]

serial_number	patch	flower_number	start_date	petal_fall_date	end_date	total_day	light_time	night_time	light_temperature	night_temperature	petal_removal	fruition	fruit_size	seeds	total_seed_weight	note
1	A	A101	2018.08.08	2018.08.21	2018.08.27	19	12	12	25	23	0	1	13.13	32	0.0062
2	A	A102	2018.08.08	NA	2018.08.30	22	12	12	25	23	1	1	8.54	11	0.0019
3	A	A103	2018.08.08	2018.08.21	2018.08.27	19	12	12	25	18	0	1	10.93	28	0.0057
4	A	A104	2018.08.08	NA	2018.08.30	22	12	12	25	18	1	1	7.27	9	0.0011
5	A	A105	2018.09.14	2018.09.25	2018.10.03	19	12	12	25	13	0	1	6.83	7	0.0018
6	A	A106	2018.09.14	NA	2018.09.29	15	12	12	25	13	1	0	NA	NA	NA
7	A	A107	2018.09.14	2018.09.24	2018.09.25	11	12	12	25	8	0	0	NA	NA	NA
8	A	A108	2018.09.14	NA	2018.09.26	12	12	12	25	8	1	0	NA	NA	NA
9	B	B101	2018.08.08	2018.08.19	2018.08.23	15	12	12	25	23	0	1	10.83	22	0.0031
10	B	B102	2018.08.08	NA	2018.08.19	11	12	12	25	23	1	0	NA	NA	NA
11	B	B103	2018.08.08	2018.08.20	2018.08.23	15	12	12	25	18	0	1	10.32	12	0.0023
12	B	B104	2018.08.08	NA	2018.08.29	21	12	12	25	18	1	1	9.13	12	0.0011
13	B	B105	2018.09.14	2018.09.26	2018.10.10	26	12	12	25	13	0	1	15.51	25	0.006
14	B	B106	2018.09.14	NA	2018.09.28	14	12	12	25	13	1	0	NA	NA	NA
15	B	B107	2018.09.14	2018.09.25	2018.09.26	12	12	12	25	8	0	0	NA	NA	NA
16	B	B108	2018.09.14	NA	2018.09.26	12	12	12	25	8	1	0	NA	NA	NA
17	C	C101	2018.08.08	2018.08.20	2018.08.23	15	12	12	25	23	0	1	12.41	19	0.0032
18	C	C102	2018.08.08	NA	2018.08.27	19	12	12	25	23	1	1	3.29	2	0.0003
19	C	C103	2018.08.08	2018.08.23	2018.09.03	26	12	12	25	18	0	1	11.56	16	0.0051
20	C	C104	2018.08.08	NA	2018.09.02	25	12	12	25	18	1	1	8.86	7	0.0012
21	C	C105	2018.09.14	2018.09.21	2018.09.27	13	12	12	25	13	0	0	NA	NA	NA
22	C	C106	2018.09.14	NA	2018.09.30	16	12	12	25	13	1	0	NA	NA	NA
23	C	C107	2018.09.14	2018.09.23	2018.09.28	14	12	12	25	8	0	0	NA	NA	NA
24	C	C108	2018.09.14	NA	2018.10.06	22	12	12	25	8	1	0	NA	NA	NA
25	D	D101	2018.08.08	2018.08.21	2018.08.29	21	12	12	25	23	0	1	14.53	31	0.006
26	D	D102	2018.08.08	NA	2018.08.20	12	12	12	25	23	1	0	NA	NA	NA
27	D	D103	2018.08.08	2018.08.21	2018.08.21	13	12	12	25	18	0	0	NA	NA	NA
28	D	D104	2018.08.08	NA	2018.09.02	25	12	12	25	18	1	NA	NA	NA	NA	???????????????????
29	D	D105	2018.09.14	2018.09.24	2018.10.10	26	12	12	25	13	0	1	15.48	32	0.0064
30	D	D106	2018.09.14	NA	2018.10.11	27	12	12	25	13	1	1	11.27	13	0.0024
31	D	D107	2018.09.14	2018.09.27	2018.09.30	16	12	12	25	8	0	0	NA	NA	NA
32	D	D108	2018.09.14	NA	2018.10.01	17	12	12	25	8	1	0	NA	NA	NA
33	E	E101	2018.08.08	2018.08.21	2018.08.23	15	12	12	25	23	0	0	NA	NA	NA
34	E	E102	2018.08.08	NA	2018.08.22	14	12	12	25	23	1	0	NA	NA	NA
35	E	E103	2018.08.08	2018.08.20	2018.08.27	19	12	12	25	18	0	1	13.06	37	0.0054
36	E	E104	2018.08.08	NA	2018.08.23	15	12	12	25	18	1	0	NA	NA	NA
37	E	E105	2018.09.14	2018.09.29	2018.10.12	28	12	12	25	13	0	1	5.63	5	0.0008
38	E	E106	2018.09.14	NA	2018.10.02	18	12	12	25	13	1	0	NA	NA	NA
39	E	E107	2018.09.14	2018.09.27	2018.10.10	26	12	12	25	8	0	0	NA	NA	NA
40	E	E108	2018.09.14	NA	2018.09.24	10	12	12	25	8	1	0	NA	NA	NA
41	F	F101	2018.08.08	2018.08.19	2018.08.23	15	12	12	25	23	0	1	10.33	18	0.0032
42	F	F102	2018.08.08	NA	2018.08.21	13	12	12	25	23	1	0	NA	NA	NA
43	F	F103	2018.08.08	2018.08.20	2018.08.20	12	12	12	25	18	0	0	NA	NA	NA
44	F	F104	2018.08.08	NA	2018.08.30	22	12	12	25	18	1	1	10	6	0.0012
45	F	F105	2018.09.14	2018.09.22	2018.10.03	19	12	12	25	13	0	0	NA	NA	NA
46	F	F106	2018.09.14	NA	2018.09.28	14	12	12	25	13	1	0	NA	NA	NA
47	F	F107	2018.09.14	2018.09.24	2018.09.26	12	12	12	25	8	0	0	NA	NA	NA
48	F	F108	2018.09.14	NA	2018.09.30	16	12	12	25	8	1	0	NA	NA	NA
49	G	G101	2018.08.08	2018.08.20	2018.08.23	15	12	12	25	23	0	1	11.61	19	0.003
50	G	G102	2018.08.08	NA	2018.08.27	19	12	12	25	23	1	1	5.21	8	0.0013
51	G	G103	2018.08.08	2018.08.23	2018.09.03	26	12	12	25	18	0	1	9.4	15	0.0031
52	G	G104	2018.08.08	NA	2018.09.01	24	12	12	25	18	1	1	7.83	8	0.0014
53	G	G105	2018.09.14	2018.09.24	2018.09.30	16	12	12	25	13	0	0	NA	NA	NA
54	G	G106	2018.09.14	NA	2018.09.20	6	12	12	25	13	1	0	NA	NA	NA
55	G	G107	2018.09.14	2018.09.26	2018.09.29	15	12	12	25	8	0	0	NA	NA	NA
56	G	G108	2018.09.14	NA	2018.10.05	21	12	12	25	8	1	0	NA	NA	NA
57	H	H101	2018.08.08	2018.08.19	2018.08.20	12	12	12	25	23	0	0	NA	NA	NA
58	H	H102	2018.08.08	NA	2018.08.20	12	12	12	25	23	1	0	NA	NA	NA
59	H	H103	2018.08.08	2018.08.20	2018.08.20	12	12	12	25	18	0	0	NA	NA	NA
60	H	H104	2018.08.08	NA	2018.08.21	13	12	12	25	18	1	0	NA	NA	NA
61	H	H105	2018.09.14	2018.09.24	2018.09.25	11	12	12	25	13	0	0	NA	NA	NA
62	H	H106	2018.09.14	NA	2018.09.28	14	12	12	25	13	1	0	NA	NA	NA
63	H	H107	2018.09.14	2018.09.26	2018.09.28	14	12	12	25	8	0	0	NA	NA	NA
64	H	H108	2018.09.14	NA	2018.10.02	18	12	12	25	8	1	0	NA	NA	NA
