# Supplementary material for: Withering corolla remains on the calyx tube enhance reproductive success in Oxalis stricta L
Source: Plant Environ Interact. 2020 May 21;1(2):95–101. doi: 10.1002/pei3.10014 (PMC10168080; doi:10.1002/pei3.10014)
Supplement: Supplementary file 2 — Supplementary Material [file PEI3-1-95-s002.csv]

serial	flower_number	date	petal_removal	night_temp	time	pistil_temp	incubator
1	incubator	2018.8.12	incubator	23	4	24.6	24.6
2	A101	2018.8.12	0	23	4	26.5	24.6
3	A102	2018.8.12	1	23	4	25.9	24.6
4	B101	2018.8.12	0	23	4	25.0	24.6
5	B102	2018.8.12	1	23	4	24.8	24.6
6	C101	2018.8.12	0	23	4	25.4	24.6
7	C102	2018.8.12	1	23	4	25.3	24.6
8	D101	2018.8.12	0	23	4	26.5	24.6
9	D102	2018.8.12	1	23	4	24.8	24.6
10	E101	2018.8.12	0	23	4	26.0	24.6
11	E102	2018.8.12	1	23	4	25.4	24.6
12	F101	2018.8.12	0	23	4	26.2	24.6
13	F102	2018.8.12	1	23	4	25.6	24.6
14	G101	2018.8.12	0	23	4	26.5	24.6
15	G102	2018.8.12	1	23	4	25.9	24.6
16	H101	2018.8.12	0	23	4	25.2	24.6
17	H102	2018.8.12	1	23	4	24.7	24.6
18	incubator	2018.8.12	incubator	23	8	22.8	22.8
19	A101	2018.8.12	0	23	8	23.4	22.8
20	A102	2018.8.12	1	23	8	23.0	22.8
21	B101	2018.8.12	0	23	8	23.4	22.8
22	B102	2018.8.12	1	23	8	22.8	22.8
23	C101	2018.8.12	0	23	8	23.2	22.8
24	C102	2018.8.12	1	23	8	22.6	22.8
25	D101	2018.8.12	0	23	8	23.1	22.8
26	D102	2018.8.12	1	23	8	23.1	22.8
27	E101	2018.8.12	0	23	8	23.0	22.8
28	E102	2018.8.12	1	23	8	22.7	22.8
29	F101	2018.8.12	0	23	8	23.4	22.8
30	F102	2018.8.12	1	23	8	23.0	22.8
31	G101	2018.8.12	0	23	8	23.3	22.8
32	G102	2018.8.12	1	23	8	22.6	22.8
33	H101	2018.8.12	0	23	8	23.5	22.8
34	H102	2018.8.12	1	23	8	22.7	22.8
35	incubator	2018.8.12	incubator	23	12	22.6	22.6
36	A101	2018.8.12	0	23	12	23.0	22.6
37	A102	2018.8.12	1	23	12	22.7	22.6
38	B101	2018.8.12	0	23	12	23.1	22.6
39	B102	2018.8.12	1	23	12	22.9	22.6
40	C101	2018.8.12	0	23	12	23.1	22.6
41	C102	2018.8.12	1	23	12	22.7	22.6
42	D101	2018.8.12	0	23	12	22.9	22.6
43	D102	2018.8.12	1	23	12	22.6	22.6
44	E101	2018.8.12	0	23	12	23.1	22.6
45	E102	2018.8.12	1	23	12	22.8	22.6
46	F101	2018.8.12	0	23	12	23.2	22.6
47	F102	2018.8.12	1	23	12	22.6	22.6
48	G101	2018.8.12	0	23	12	23.1	22.6
49	G102	2018.8.12	1	23	12	22.7	22.6
50	H101	2018.8.12	0	23	12	22.9	22.6
51	H102	2018.8.12	1	23	12	22.6	22.6
52	incubator	2018.8.12	incubator	23	16	22.9	22.9
53	A101	2018.8.12	0	23	16	23.3	22.9
54	A102	2018.8.12	1	23	16	23.1	22.9
55	B101	2018.8.12	0	23	16	23.5	22.9
56	B102	2018.8.12	1	23	16	23.2	22.9
57	C101	2018.8.12	0	23	16	23.5	22.9
58	C102	2018.8.12	1	23	16	23.1	22.9
59	D101	2018.8.12	0	23	16	23.4	22.9
60	D102	2018.8.12	1	23	16	23.3	22.9
61	E101	2018.8.12	0	23	16	23.2	22.9
62	E102	2018.8.12	1	23	16	23.1	22.9
63	F101	2018.8.12	0	23	16	23.2	22.9
64	F102	2018.8.12	1	23	16	23.0	22.9
65	G101	2018.8.12	0	23	16	23.2	22.9
66	G102	2018.8.12	1	23	16	23.0	22.9
67	H101	2018.8.12	0	23	16	23.4	22.9
68	H102	2018.8.12	1	23	16	23.4	22.9
69	incubator	2018.8.12	incubator	23	20	24.6	24.6
70	A101	2018.8.12	0	23	20	25.4	24.6
71	A102	2018.8.12	1	23	20	26.1	24.6
72	B101	2018.8.12	0	23	20	25.6	24.6
73	B102	2018.8.12	1	23	20	25.0	24.6
74	C101	2018.8.12	0	23	20	24.3	24.6
75	C102	2018.8.12	1	23	20	25.8	24.6
76	D101	2018.8.12	0	23	20	25.2	24.6
77	D102	2018.8.12	1	23	20	25.7	24.6
78	E101	2018.8.12	0	23	20	25.5	24.6
79	E102	2018.8.12	1	23	20	25.8	24.6
80	F101	2018.8.12	0	23	20	25.3	24.6
81	F102	2018.8.12	1	23	20	25.3	24.6
82	G101	2018.8.12	0	23	20	25.3	24.6
83	G102	2018.8.12	1	23	20	25.9	24.6
84	H101	2018.8.12	0	23	20	25.5	24.6
85	H102	2018.8.12	1	23	20	26.1	24.6
86	incubator	2018.8.12	incubator	23	24	24.6	24.6
87	A101	2018.8.12	0	23	24	25.4	24.6
88	A102	2018.8.12	1	23	24	25.1	24.6
89	B101	2018.8.12	0	23	24	25.3	24.6
90	B102	2018.8.12	1	23	24	24.7	24.6
91	C101	2018.8.12	0	23	24	25.4	24.6
92	C102	2018.8.12	1	23	24	24.8	24.6
93	D101	2018.8.12	0	23	24	25.4	24.6
94	D102	2018.8.12	1	23	24	24.9	24.6
95	E101	2018.8.12	0	23	24	25.5	24.6
96	E102	2018.8.12	1	23	24	25.0	24.6
97	F101	2018.8.12	0	23	24	25.5	24.6
98	F102	2018.8.12	1	23	24	24.4	24.6
99	G101	2018.8.12	0	23	24	25.4	24.6
100	G102	2018.8.12	1	23	24	24.5	24.6
101	H101	2018.8.12	0	23	24	25.3	24.6
102	H102	2018.8.12	1	23	24	25.0	24.6
103	incubator	2018.8.15	incubator	23	4	25.3	25.3
104	A101	2018.8.15	0	23	4	26.0	25.3
105	A102	2018.8.15	1	23	4	26.3	25.3
106	B101	2018.8.15	0	23	4	26.3	25.3
107	B102	2018.8.15	1	23	4	26.0	25.3
108	C101	2018.8.15	0	23	4	26.2	25.3
109	C102	2018.8.15	1	23	4	26.1	25.3
110	D101	2018.8.15	0	23	4	26.1	25.3
111	D102	2018.8.15	1	23	4	26.2	25.3
112	E101	2018.8.15	0	23	4	26.0	25.3
113	E102	2018.8.15	1	23	4	25.9	25.3
114	F101	2018.8.15	0	23	4	26.2	25.3
115	F102	2018.8.15	1	23	4	26.1	25.3
116	G101	2018.8.15	0	23	4	26.3	25.3
117	G102	2018.8.15	1	23	4	26.2	25.3
118	H101	2018.8.15	0	23	4	26.1	25.3
119	H102	2018.8.15	1	23	4	26.2	25.3
120	incubator	2018.8.15	incubator	23	8	23.2	23.2
121	A101	2018.8.15	0	23	8	23.6	23.2
122	A102	2018.8.15	1	23	8	23.3	23.2
123	B101	2018.8.15	0	23	8	23.7	23.2
124	B102	2018.8.15	1	23	8	23.2	23.2
125	C101	2018.8.15	0	23	8	23.8	23.2
126	C102	2018.8.15	1	23	8	23.4	23.2
127	D101	2018.8.15	0	23	8	23.8	23.2
128	D102	2018.8.15	1	23	8	23.2	23.2
129	E101	2018.8.15	0	23	8	23.5	23.2
130	E102	2018.8.15	1	23	8	23.3	23.2
131	F101	2018.8.15	0	23	8	23.6	23.2
132	F102	2018.8.15	1	23	8	23.4	23.2
133	G101	2018.8.15	0	23	8	23.8	23.2
134	G102	2018.8.15	1	23	8	23.3	23.2
135	H101	2018.8.15	0	23	8	23.6	23.2
136	H102	2018.8.15	1	23	8	23.5	23.2
137	incubator	2018.8.15	incubator	23	12	22.6	22.6
138	A101	2018.8.15	0	23	12	23.3	22.6
139	A102	2018.8.15	1	23	12	22.4	22.6
140	B101	2018.8.15	0	23	12	23.1	22.6
141	B102	2018.8.15	1	23	12	23.2	22.6
142	C101	2018.8.15	0	23	12	22.9	22.6
143	C102	2018.8.15	1	23	12	23.1	22.6
144	D101	2018.8.15	0	23	12	23.2	22.6
145	D102	2018.8.15	1	23	12	22.6	22.6
146	E101	2018.8.15	0	23	12	23.3	22.6
147	E102	2018.8.15	1	23	12	22.5	22.6
148	F101	2018.8.15	0	23	12	23.2	22.6
149	F102	2018.8.15	1	23	12	23.1	22.6
150	G101	2018.8.15	0	23	12	23.3	22.6
151	G102	2018.8.15	1	23	12	22.7	22.6
152	H101	2018.8.15	0	23	12	23.1	22.6
153	H102	2018.8.15	1	23	12	22.9	22.6
154	incubator	2018.8.15	incubator	23	16	23.2	23.2
155	A101	2018.8.15	0	23	16	23.4	23.2
156	A102	2018.8.15	1	23	16	23.4	23.2
157	B101	2018.8.15	0	23	16	24.3	23.2
158	B102	2018.8.15	1	23	16	23.1	23.2
159	C101	2018.8.15	0	23	16	23.8	23.2
160	C102	2018.8.15	1	23	16	23.5	23.2
161	D101	2018.8.15	0	23	16	23.4	23.2
162	D102	2018.8.15	1	23	16	23.1	23.2
163	E101	2018.8.15	0	23	16	23.8	23.2
164	E102	2018.8.15	1	23	16	23.5	23.2
165	F101	2018.8.15	0	23	16	23.6	23.2
166	F102	2018.8.15	1	23	16	23.5	23.2
167	G101	2018.8.15	0	23	16	24.0	23.2
168	G102	2018.8.15	1	23	16	23.3	23.2
169	H101	2018.8.15	0	23	16	24.1	23.2
170	H102	2018.8.15	1	23	16	23.2	23.2
171	incubator	2018.8.15	incubator	23	20	25.3	25.3
172	A101	2018.8.15	0	23	20	25.6	25.3
173	A102	2018.8.15	1	23	20	26.0	25.3
174	B101	2018.8.15	0	23	20	26.1	25.3
175	B102	2018.8.15	1	23	20	26.1	25.3
176	C101	2018.8.15	0	23	20	25.8	25.3
177	C102	2018.8.15	1	23	20	25.8	25.3
178	D101	2018.8.15	0	23	20	26.0	25.3
179	D102	2018.8.15	1	23	20	26.0	25.3
180	E101	2018.8.15	0	23	20	25.6	25.3
181	E102	2018.8.15	1	23	20	26.0	25.3
182	F101	2018.8.15	0	23	20	26.0	25.3
183	F102	2018.8.15	1	23	20	25.9	25.3
184	G101	2018.8.15	0	23	20	25.8	25.3
185	G102	2018.8.15	1	23	20	26.1	25.3
186	H101	2018.8.15	0	23	20	26.0	25.3
187	H102	2018.8.15	1	23	20	25.8	25.3
188	incubator	2018.8.15	incubator	23	24	25.3	25.3
189	A101	2018.8.15	0	23	24	26.1	25.3
190	A102	2018.8.15	1	23	24	26.6	25.3
191	B101	2018.8.15	0	23	24	26.0	25.3
192	B102	2018.8.15	1	23	24	25.3	25.3
193	C101	2018.8.15	0	23	24	26.2	25.3
194	C102	2018.8.15	1	23	24	25.5	25.3
195	D101	2018.8.15	0	23	24	26.0	25.3
196	D102	2018.8.15	1	23	24	26.4	25.3
197	E101	2018.8.15	0	23	24	26.1	25.3
198	E102	2018.8.15	1	23	24	26.2	25.3
199	F101	2018.8.15	0	23	24	25.8	25.3
200	F102	2018.8.15	1	23	24	25.7	25.3
201	G101	2018.8.15	0	23	24	25.9	25.3
202	G102	2018.8.15	1	23	24	25.9	25.3
203	H101	2018.8.15	0	23	24	26.0	25.3
204	H102	2018.8.15	1	23	24	26.5	25.3
205	incubator	2018.8.12	incubator	18	4	24.8	24.8
206	A103	2018.8.12	0	18	4	25.1	24.8
207	A104	2018.8.12	1	18	4	24.9	24.8
208	B103	2018.8.12	0	18	4	25.2	24.8
209	B104	2018.8.12	1	18	4	24.3	24.8
210	C103	2018.8.12	0	18	4	25.0	24.8
211	C104	2018.8.12	1	18	4	24.5	24.8
212	D103	2018.8.12	0	18	4	24.9	24.8
213	D104	2018.8.12	1	18	4	24.7	24.8
214	E103	2018.8.12	0	18	4	25.3	24.8
215	E104	2018.8.12	1	18	4	24.3	24.8
216	F103	2018.8.12	0	18	4	25.3	24.8
217	F104	2018.8.12	1	18	4	24.9	24.8
218	G103	2018.8.12	0	18	4	25.1	24.8
219	G104	2018.8.12	1	18	4	24.8	24.8
220	H103	2018.8.12	0	18	4	25.1	24.8
221	H104	2018.8.12	1	18	4	24.5	24.8
222	incubator	2018.8.12	incubator	18	8	18.1	18.1
223	A103	2018.8.12	0	18	8	18.4	18.1
224	A104	2018.8.12	1	18	8	18.2	18.1
225	B103	2018.8.12	0	18	8	18.8	18.1
226	B104	2018.8.12	1	18	8	17.8	18.1
227	C103	2018.8.12	0	18	8	18.0	18.1
228	C104	2018.8.12	1	18	8	18.0	18.1
229	D103	2018.8.12	0	18	8	18.8	18.1
230	D104	2018.8.12	1	18	8	18.1	18.1
231	E103	2018.8.12	0	18	8	18.7	18.1
232	E104	2018.8.12	1	18	8	18.2	18.1
233	F103	2018.8.12	0	18	8	18.5	18.1
234	F104	2018.8.12	1	18	8	18.3	18.1
235	G103	2018.8.12	0	18	8	18.4	18.1
236	G104	2018.8.12	1	18	8	18.0	18.1
237	H103	2018.8.12	0	18	8	18.8	18.1
238	H104	2018.8.12	1	18	8	18.3	18.1
239	incubator	2018.8.12	incubator	18	12	18.6	18.6
240	A103	2018.8.12	0	18	12	19.2	18.6
241	A104	2018.8.12	1	18	12	18.6	18.6
242	B103	2018.8.12	0	18	12	19.1	18.6
243	B104	2018.8.12	1	18	12	18.8	18.6
244	C103	2018.8.12	0	18	12	19.3	18.6
245	C104	2018.8.12	1	18	12	18.4	18.6
246	D103	2018.8.12	0	18	12	19.4	18.6
247	D104	2018.8.12	1	18	12	18.9	18.6
248	E103	2018.8.12	0	18	12	19.1	18.6
249	E104	2018.8.12	1	18	12	18.9	18.6
250	F103	2018.8.12	0	18	12	19.2	18.6
251	F104	2018.8.12	1	18	12	19.3	18.6
252	G103	2018.8.12	0	18	12	19.3	18.6
253	G104	2018.8.12	1	18	12	18.8	18.6
254	H103	2018.8.12	0	18	12	19.2	18.6
255	H104	2018.8.12	1	18	12	18.6	18.6
256	incubator	2018.8.12	incubator	18	16	18.0	18.0
257	A103	2018.8.12	0	18	16	19.0	18.0
258	A104	2018.8.12	1	18	16	18.4	18.0
259	B103	2018.8.12	0	18	16	19.2	18.0
260	B104	2018.8.12	1	18	16	18.2	18.0
261	C103	2018.8.12	0	18	16	18.7	18.0
262	C104	2018.8.12	1	18	16	18.8	18.0
263	D103	2018.8.12	0	18	16	19.1	18.0
264	D104	2018.8.12	1	18	16	18.6	18.0
265	E103	2018.8.12	0	18	16	18.9	18.0
266	E104	2018.8.12	1	18	16	18.4	18.0
267	F103	2018.8.12	0	18	16	18.7	18.0
268	F104	2018.8.12	1	18	16	18.8	18.0
269	G103	2018.8.12	0	18	16	18.8	18.0
270	G104	2018.8.12	1	18	16	18.4	18.0
271	H103	2018.8.12	0	18	16	18.9	18.0
272	H104	2018.8.12	1	18	16	18.8	18.0
273	incubator	2018.8.12	incubator	18	20	25.1	25.1
274	A103	2018.8.12	0	18	20	25.8	25.1
275	A104	2018.8.12	1	18	20	26.1	25.1
276	B103	2018.8.12	0	18	20	25.6	25.1
277	B104	2018.8.12	1	18	20	25.9	25.1
278	C103	2018.8.12	0	18	20	25.7	25.1
279	C104	2018.8.12	1	18	20	26.2	25.1
280	D103	2018.8.12	0	18	20	25.9	25.1
281	D104	2018.8.12	1	18	20	25.9	25.1
282	E103	2018.8.12	0	18	20	25.8	25.1
283	E104	2018.8.12	1	18	20	26.3	25.1
284	F103	2018.8.12	0	18	20	26.0	25.1
285	F104	2018.8.12	1	18	20	25.8	25.1
286	G103	2018.8.12	0	18	20	25.7	25.1
287	G104	2018.8.12	1	18	20	26.0	25.1
288	H103	2018.8.12	0	18	20	25.8	25.1
289	H104	2018.8.12	1	18	20	26.3	25.1
290	incubator	2018.8.12	incubator	18	24	25.2	25.2
291	A103	2018.8.12	0	18	24	25.5	25.2
292	A104	2018.8.12	1	18	24	25.6	25.2
293	B103	2018.8.12	0	18	24	26.1	25.2
294	B104	2018.8.12	1	18	24	26.1	25.2
295	C103	2018.8.12	0	18	24	25.4	25.2
296	C104	2018.8.12	1	18	24	25.4	25.2
297	D103	2018.8.12	0	18	24	25.6	25.2
298	D104	2018.8.12	1	18	24	25.6	25.2
299	E103	2018.8.12	0	18	24	25.5	25.2
300	E104	2018.8.12	1	18	24	26.0	25.2
301	F103	2018.8.12	0	18	24	26.0	25.2
302	F104	2018.8.12	1	18	24	25.5	25.2
303	G103	2018.8.12	0	18	24	25.9	25.2
304	G104	2018.8.12	1	18	24	25.7	25.2
305	H103	2018.8.12	0	18	24	25.4	25.2
306	H104	2018.8.12	1	18	24	25.8	25.2
307	incubator	2018.8.15	incubator	18	4	25.1	25.1
308	A103	2018.8.15	0	18	4	26.7	25.1
309	A104	2018.8.15	1	18	4	26.8	25.1
310	B103	2018.8.15	0	18	4	26.8	25.1
311	B104	2018.8.15	1	18	4	26.0	25.1
312	C103	2018.8.15	0	18	4	26.0	25.1
313	C104	2018.8.15	1	18	4	26.1	25.1
314	D103	2018.8.15	0	18	4	26.2	25.1
315	D104	2018.8.15	1	18	4	25.9	25.1
316	E103	2018.8.15	0	18	4	26.0	25.1
317	E104	2018.8.15	1	18	4	26.1	25.1
318	F103	2018.8.15	0	18	4	25.4	25.1
319	F104	2018.8.15	1	18	4	26.0	25.1
320	G103	2018.8.15	0	18	4	25.9	25.1
321	G104	2018.8.15	1	18	4	26.2	25.1
322	H103	2018.8.15	0	18	4	26.1	25.1
323	H104	2018.8.15	1	18	4	26.3	25.1
324	incubator	2018.8.15	incubator	18	8	18.2	18.2
325	A103	2018.8.15	0	18	8	18.6	18.2
326	A104	2018.8.15	1	18	8	18.4	18.2
327	B103	2018.8.15	0	18	8	19.0	18.2
328	B104	2018.8.15	1	18	8	18.5	18.2
329	C103	2018.8.15	0	18	8	18.4	18.2
330	C104	2018.8.15	1	18	8	18.3	18.2
331	D103	2018.8.15	0	18	8	18.8	18.2
332	D104	2018.8.15	1	18	8	18.5	18.2
333	E103	2018.8.15	0	18	8	18.8	18.2
334	E104	2018.8.15	1	18	8	18.5	18.2
335	F103	2018.8.15	0	18	8	19.1	18.2
336	F104	2018.8.15	1	18	8	18.2	18.2
337	G103	2018.8.15	0	18	8	18.8	18.2
338	G104	2018.8.15	1	18	8	18.4	18.2
339	H103	2018.8.15	0	18	8	19.0	18.2
340	H104	2018.8.15	1	18	8	18.4	18.2
341	incubator	2018.8.15	incubator	18	12	18.3	18.3
342	A103	2018.8.15	0	18	12	18.7	18.3
343	A104	2018.8.15	1	18	12	18.2	18.3
344	B103	2018.8.15	0	18	12	18.8	18.3
345	B104	2018.8.15	1	18	12	18.5	18.3
346	C103	2018.8.15	0	18	12	18.8	18.3
347	C104	2018.8.15	1	18	12	18.6	18.3
348	D103	2018.8.15	0	18	12	18.8	18.3
349	D104	2018.8.15	1	18	12	18.4	18.3
350	E103	2018.8.15	0	18	12	18.9	18.3
351	E104	2018.8.15	1	18	12	18.5	18.3
352	F103	2018.8.15	0	18	12	18.9	18.3
353	F104	2018.8.15	1	18	12	18.2	18.3
354	G103	2018.8.15	0	18	12	18.6	18.3
355	G104	2018.8.15	1	18	12	18.3	18.3
356	H103	2018.8.15	0	18	12	18.8	18.3
357	H104	2018.8.15	1	18	12	18.3	18.3
358	incubator	2018.8.15	incubator	18	16	17.6	17.6
359	A103	2018.8.15	0	18	16	18.5	17.6
360	A104	2018.8.15	1	18	16	18.0	17.6
361	B103	2018.8.15	0	18	16	18.2	17.6
362	B104	2018.8.15	1	18	16	18.0	17.6
363	C103	2018.8.15	0	18	16	18.7	17.6
364	C104	2018.8.15	1	18	16	18.1	17.6
365	D103	2018.8.15	0	18	16	18.4	17.6
366	D104	2018.8.15	1	18	16	18.3	17.6
367	E103	2018.8.15	0	18	16	18.3	17.6
368	E104	2018.8.15	1	18	16	18.2	17.6
369	F103	2018.8.15	0	18	16	18.6	17.6
370	F104	2018.8.15	1	18	16	18.1	17.6
371	G103	2018.8.15	0	18	16	18.5	17.6
372	G104	2018.8.15	1	18	16	18.0	17.6
373	H103	2018.8.15	0	18	16	18.5	17.6
374	H104	2018.8.15	1	18	16	18.2	17.6
375	incubator	2018.8.15	incubator	18	20	25.2	25.2
376	A103	2018.8.15	0	18	20	25.6	25.2
377	A104	2018.8.15	1	18	20	26.1	25.2
378	B103	2018.8.15	0	18	20	26.1	25.2
379	B104	2018.8.15	1	18	20	25.3	25.2
380	C103	2018.8.15	0	18	20	26.0	25.2
381	C104	2018.8.15	1	18	20	25.5	25.2
382	D103	2018.8.15	0	18	20	26.3	25.2
383	D104	2018.8.15	1	18	20	26.0	25.2
384	E103	2018.8.15	0	18	20	25.5	25.2
385	E104	2018.8.15	1	18	20	25.8	25.2
386	F103	2018.8.15	0	18	20	25.9	25.2
387	F104	2018.8.15	1	18	20	26.0	25.2
388	G103	2018.8.15	0	18	20	25.9	25.2
389	G104	2018.8.15	1	18	20	26.1	25.2
390	H103	2018.8.15	0	18	20	25.5	25.2
391	H104	2018.8.15	1	18	20	25.2	25.2
392	incubator	2018.8.15	incubator	18	24	24.6	24.6
393	A103	2018.8.15	0	18	24	26.1	24.6
394	A104	2018.8.15	1	18	24	26.3	24.6
395	B103	2018.8.15	0	18	24	25.8	24.6
396	B104	2018.8.15	1	18	24	26.1	24.6
397	C103	2018.8.15	0	18	24	26.2	24.6
398	C104	2018.8.15	1	18	24	26.3	24.6
399	D103	2018.8.15	0	18	24	26.2	24.6
400	D104	2018.8.15	1	18	24	26.0	24.6
401	E103	2018.8.15	0	18	24	25.7	24.6
402	E104	2018.8.15	1	18	24	25.8	24.6
403	F103	2018.8.15	0	18	24	26.1	24.6
404	F104	2018.8.15	1	18	24	25.9	24.6
405	G103	2018.8.15	0	18	24	26.0	24.6
406	G104	2018.8.15	1	18	24	26.1	24.6
407	H103	2018.8.15	0	18	24	25.9	24.6
408	H104	2018.8.15	1	18	24	26.3	24.6
409	incubator	2018.9.18	incubator	13	4	24.9	24.9
410	A105	2018.9.18	0	13	4	25.4	24.9
411	A106	2018.9.18	1	13	4	25.1	24.9
412	B105	2018.9.18	0	13	4	25.7	24.9
413	B106	2018.9.18	1	13	4	25.1	24.9
414	C105	2018.9.18	0	13	4	25.6	24.9
415	C106	2018.9.18	1	13	4	25.1	24.9
416	D105	2018.9.18	0	13	4	25.8	24.9
417	D106	2018.9.18	1	13	4	25.2	24.9
418	E105	2018.9.18	0	13	4	26.2	24.9
419	E106	2018.9.18	1	13	4	25.0	24.9
420	F105	2018.9.18	0	13	4	26.0	24.9
421	F106	2018.9.18	1	13	4	25.0	24.9
422	G105	2018.9.18	0	13	4	25.4	24.9
423	G106	2018.9.18	1	13	4	24.9	24.9
424	H105	2018.9.18	0	13	4	25.4	24.9
425	H106	2018.9.18	1	13	4	24.9	24.9
426	incubator	2018.9.18	incubator	13	8	12.6	12.6
427	A105	2018.9.18	0	13	8	14.5	12.6
428	A106	2018.9.18	1	13	8	12.7	12.6
429	B105	2018.9.18	0	13	8	14.0	12.6
430	B106	2018.9.18	1	13	8	12.7	12.6
431	C105	2018.9.18	0	13	8	13.8	12.6
432	C106	2018.9.18	1	13	8	13.0	12.6
433	D105	2018.9.18	0	13	8	14.9	12.6
434	D106	2018.9.18	1	13	8	13.1	12.6
435	E105	2018.9.18	0	13	8	13.6	12.6
436	E106	2018.9.18	1	13	8	12.7	12.6
437	F105	2018.9.18	0	13	8	14.5	12.6
438	F106	2018.9.18	1	13	8	13.2	12.6
439	G105	2018.9.18	0	13	8	14.7	12.6
440	G106	2018.9.18	1	13	8	12.7	12.6
441	H105	2018.9.18	0	13	8	13.9	12.6
442	H106	2018.9.18	1	13	8	13.1	12.6
443	incubator	2018.9.18	incubator	13	12	13.2	13.2
444	A105	2018.9.18	0	13	12	13.1	13.2
445	A106	2018.9.18	1	13	12	13.1	13.2
446	B105	2018.9.18	0	13	12	14.1	13.2
447	B106	2018.9.18	1	13	12	13.2	13.2
448	C105	2018.9.18	0	13	12	13.8	13.2
449	C106	2018.9.18	1	13	12	13.7	13.2
450	D105	2018.9.18	0	13	12	13.9	13.2
451	D106	2018.9.18	1	13	12	13.4	13.2
452	E105	2018.9.18	0	13	12	13.6	13.2
453	E106	2018.9.18	1	13	12	13.1	13.2
454	F105	2018.9.18	0	13	12	13.7	13.2
455	F106	2018.9.18	1	13	12	13.2	13.2
456	G105	2018.9.18	0	13	12	13.6	13.2
457	G106	2018.9.18	1	13	12	13.1	13.2
458	H105	2018.9.18	0	13	12	14.1	13.2
459	H106	2018.9.18	1	13	12	13.3	13.2
460	incubator	2018.9.18	incubator	13	16	12.8	12.8
461	A105	2018.9.18	0	13	16	13.4	12.8
462	A106	2018.9.18	1	13	16	13.2	12.8
463	B105	2018.9.18	0	13	16	13.8	12.8
464	B106	2018.9.18	1	13	16	13.2	12.8
465	C105	2018.9.18	0	13	16	14.1	12.8
466	C106	2018.9.18	1	13	16	13.4	12.8
467	D105	2018.9.18	0	13	16	13.8	12.8
468	D106	2018.9.18	1	13	16	13.4	12.8
469	E105	2018.9.18	0	13	16	13.6	12.8
470	E106	2018.9.18	1	13	16	13.3	12.8
471	F105	2018.9.18	0	13	16	14.1	12.8
472	F106	2018.9.18	1	13	16	13.2	12.8
473	G105	2018.9.18	0	13	16	13.5	12.8
474	G106	2018.9.18	1	13	16	13.4	12.8
475	H105	2018.9.18	0	13	16	13.9	12.8
476	H106	2018.9.18	1	13	16	13.1	12.8
477	incubator	2018.9.18	incubator	13	20	24.9	24.9
478	A105	2018.9.18	0	13	20	25.6	24.9
479	A106	2018.9.18	1	13	20	25.3	24.9
480	B105	2018.9.18	0	13	20	25.1	24.9
481	B106	2018.9.18	1	13	20	25.3	24.9
482	C105	2018.9.18	0	13	20	25.5	24.9
483	C106	2018.9.18	1	13	20	25.1	24.9
484	D105	2018.9.18	0	13	20	25.2	24.9
485	D106	2018.9.18	1	13	20	25.1	24.9
486	E105	2018.9.18	0	13	20	25.4	24.9
487	E106	2018.9.18	1	13	20	25.2	24.9
488	F105	2018.9.18	0	13	20	25.4	24.9
489	F106	2018.9.18	1	13	20	25.3	24.9
490	G105	2018.9.18	0	13	20	25.6	24.9
491	G106	2018.9.18	1	13	20	25.3	24.9
492	H105	2018.9.18	0	13	20	25.2	24.9
493	H106	2018.9.18	1	13	20	25.2	24.9
494	incubator	2018.9.18	incubator	13	24	24.8	24.8
495	A105	2018.9.18	0	13	24	25.3	24.8
496	A106	2018.9.18	1	13	24	24.8	24.8
497	B105	2018.9.18	0	13	24	25.1	24.8
498	B106	2018.9.18	1	13	24	24.8	24.8
499	C105	2018.9.18	0	13	24	25.2	24.8
500	C106	2018.9.18	1	13	24	24.6	24.8
501	D105	2018.9.18	0	13	24	25.5	24.8
502	D106	2018.9.18	1	13	24	24.8	24.8
503	E105	2018.9.18	0	13	24	25.3	24.8
504	E106	2018.9.18	1	13	24	24.6	24.8
505	F105	2018.9.18	0	13	24	25.2	24.8
506	F106	2018.9.18	1	13	24	24.7	24.8
507	G105	2018.9.18	0	13	24	25.3	24.8
508	G106	2018.9.18	1	13	24	24.8	24.8
509	H105	2018.9.18	0	13	24	25.2	24.8
510	H106	2018.9.18	1	13	24	24.3	24.8
511	incubator	2018.9.21	incubator	13	4	24.8	24.8
512	A105	2018.9.21	0	13	4	25.4	24.8
513	A106	2018.9.21	1	13	4	25.1	24.8
514	B105	2018.9.21	0	13	4	26.1	24.8
515	B106	2018.9.21	1	13	4	25.1	24.8
516	C105	2018.9.21	0	13	4	NA	24.8
517	C106	2018.9.21	1	13	4	25.1	24.8
518	D105	2018.9.21	0	13	4	25.6	24.8
519	D106	2018.9.21	1	13	4	25.1	24.8
520	E105	2018.9.21	0	13	4	25.7	24.8
521	E106	2018.9.21	1	13	4	24.9	24.8
522	F105	2018.9.21	0	13	4	NA	24.8
523	F106	2018.9.21	1	13	4	24.9	24.8
524	G105	2018.9.21	0	13	4	26.0	24.8
525	G106	2018.9.21	1	13	4	NA	24.8
526	H105	2018.9.21	0	13	4	25.5	24.8
527	H106	2018.9.21	1	13	4	25.0	24.8
528	incubator	2018.9.21	incubator	13	8	12.7	12.7
529	A105	2018.9.21	0	13	8	14.2	12.7
530	A106	2018.9.21	1	13	8	13.0	12.7
531	B105	2018.9.21	0	13	8	13.8	12.7
532	B106	2018.9.21	1	13	8	12.8	12.7
533	C105	2018.9.21	0	13	8	NA	12.7
534	C106	2018.9.21	1	13	8	13.0	12.7
535	D105	2018.9.21	0	13	8	13.7	12.7
536	D106	2018.9.21	1	13	8	13.0	12.7
537	E105	2018.9.21	0	13	8	13.4	12.7
538	E106	2018.9.21	1	13	8	13.0	12.7
539	F105	2018.9.21	0	13	8	NA	12.7
540	F106	2018.9.21	1	13	8	12.9	12.7
541	G105	2018.9.21	0	13	8	13.2	12.7
542	G106	2018.9.21	1	13	8	NA	12.7
543	H105	2018.9.21	0	13	8	13.3	12.7
544	H106	2018.9.21	1	13	8	12.9	12.7
545	incubator	2018.9.21	incubator	13	12	12.6	12.6
546	A105	2018.9.21	0	13	12	13.6	12.6
547	A106	2018.9.21	1	13	12	13.1	12.6
548	B105	2018.9.21	0	13	12	13.1	12.6
549	B106	2018.9.21	1	13	12	13.0	12.6
550	C105	2018.9.21	0	13	12	NA	12.6
551	C106	2018.9.21	1	13	12	12.0	12.6
552	D105	2018.9.21	0	13	12	12.4	12.6
553	D106	2018.9.21	1	13	12	12.5	12.6
554	E105	2018.9.21	0	13	12	13.4	12.6
555	E106	2018.9.21	1	13	12	12.8	12.6
556	F105	2018.9.21	0	13	12	NA	12.6
557	F106	2018.9.21	1	13	12	12.8	12.6
558	G105	2018.9.21	0	13	12	13.5	12.6
559	G106	2018.9.21	1	13	12	NA	12.6
560	H105	2018.9.21	0	13	12	12.5	12.6
561	H106	2018.9.21	1	13	12	12.5	12.6
562	incubator	2018.9.21	incubator	13	16	12.7	12.7
563	A105	2018.9.21	0	13	16	12.7	12.7
564	A106	2018.9.21	1	13	16	13.0	12.7
565	B105	2018.9.21	0	13	16	12.8	12.7
566	B106	2018.9.21	1	13	16	13.0	12.7
567	C105	2018.9.21	0	13	16	NA	12.7
568	C106	2018.9.21	1	13	16	13.8	12.7
569	D105	2018.9.21	0	13	16	14.0	12.7
570	D106	2018.9.21	1	13	16	13.0	12.7
571	E105	2018.9.21	0	13	16	13.3	12.7
572	E106	2018.9.21	1	13	16	13.5	12.7
573	F105	2018.9.21	0	13	16	NA	12.7
574	F106	2018.9.21	1	13	16	13.1	12.7
575	G105	2018.9.21	0	13	16	12.9	12.7
576	G106	2018.9.21	1	13	16	NA	12.7
577	H105	2018.9.21	0	13	16	13.1	12.7
578	H106	2018.9.21	1	13	16	13.4	12.7
579	incubator	2018.9.21	incubator	13	20	24.6	24.6
580	A105	2018.9.21	0	13	20	24.8	24.6
581	A106	2018.9.21	1	13	20	24.6	24.6
582	B105	2018.9.21	0	13	20	25.0	24.6
583	B106	2018.9.21	1	13	20	24.5	24.6
584	C105	2018.9.21	0	13	20	NA	24.6
585	C106	2018.9.21	1	13	20	24.3	24.6
586	D105	2018.9.21	0	13	20	24.6	24.6
587	D106	2018.9.21	1	13	20	24.1	24.6
588	E105	2018.9.21	0	13	20	24.7	24.6
589	E106	2018.9.21	1	13	20	24.2	24.6
590	F105	2018.9.21	0	13	20	NA	24.6
591	F106	2018.9.21	1	13	20	24.2	24.6
592	G105	2018.9.21	0	13	20	24.8	24.6
593	G106	2018.9.21	1	13	20	NA	24.6
594	H105	2018.9.21	0	13	20	24.7	24.6
595	H106	2018.9.21	1	13	20	24.3	24.6
596	incubator	2018.9.21	incubator	13	24	24.6	24.6
597	A105	2018.9.21	0	13	24	24.9	24.6
598	A106	2018.9.21	1	13	24	25.0	24.6
599	B105	2018.9.21	0	13	24	25.8	24.6
600	B106	2018.9.21	1	13	24	24.9	24.6
601	C105	2018.9.21	0	13	24	NA	24.6
602	C106	2018.9.21	1	13	24	25.0	24.6
603	D105	2018.9.21	0	13	24	25.8	24.6
604	D106	2018.9.21	1	13	24	25.1	24.6
605	E105	2018.9.21	0	13	24	25.3	24.6
606	E106	2018.9.21	1	13	24	24.9	24.6
607	F105	2018.9.21	0	13	24	NA	24.6
608	F106	2018.9.21	1	13	24	25.1	24.6
609	G105	2018.9.21	0	13	24	25.6	24.6
610	G106	2018.9.21	1	13	24	NA	24.6
611	H105	2018.9.21	0	13	24	25.2	24.6
612	H106	2018.9.21	1	13	24	25.0	24.6
613	incubator	2018.9.18	incubator	8	4	24.8	24.8
614	A107	2018.9.18	0	8	4	26.0	24.8
615	A108	2018.9.18	1	8	4	25.6	24.8
616	B107	2018.9.18	0	8	4	25.6	24.8
617	B108	2018.9.18	1	8	4	25.1	24.8
618	C107	2018.9.18	0	8	4	25.4	24.8
619	C108	2018.9.18	1	8	4	25.3	24.8
620	D107	2018.9.18	0	8	4	25.6	24.8
621	D108	2018.9.18	1	8	4	25.6	24.8
622	E107	2018.9.18	0	8	4	25.6	24.8
623	E108	2018.9.18	1	8	4	25.4	24.8
624	F107	2018.9.18	0	8	4	26.6	24.8
625	F108	2018.9.18	1	8	4	25.7	24.8
626	G107	2018.9.18	0	8	4	25.8	24.8
627	G108	2018.9.18	1	8	4	25.2	24.8
628	H107	2018.9.18	0	8	4	25.4	24.8
629	H108	2018.9.18	1	8	4	25.4	24.8
630	incubator	2018.9.18	incubator	8	8	7.9	7.9
631	A107	2018.9.18	0	8	8	9.2	7.9
632	A108	2018.9.18	1	8	8	8.3	7.9
633	B107	2018.9.18	0	8	8	9.8	7.9
634	B108	2018.9.18	1	8	8	8.6	7.9
635	C107	2018.9.18	0	8	8	9.8	7.9
636	C108	2018.9.18	1	8	8	8.6	7.9
637	D107	2018.9.18	0	8	8	9.4	7.9
638	D108	2018.9.18	1	8	8	8.5	7.9
639	E107	2018.9.18	0	8	8	9.6	7.9
640	E108	2018.9.18	1	8	8	8.6	7.9
641	F107	2018.9.18	0	8	8	9.6	7.9
642	F108	2018.9.18	1	8	8	8.4	7.9
643	G107	2018.9.18	0	8	8	9.7	7.9
644	G108	2018.9.18	1	8	8	8.6	7.9
645	H107	2018.9.18	0	8	8	9.5	7.9
646	H108	2018.9.18	1	8	8	8.4	7.9
647	incubator	2018.9.18	incubator	8	12	7.7	7.7
648	A107	2018.9.18	0	8	12	7.9	7.7
649	A108	2018.9.18	1	8	12	7.8	7.7
650	B107	2018.9.18	0	8	12	7.9	7.7
651	B108	2018.9.18	1	8	12	7.7	7.7
652	C107	2018.9.18	0	8	12	8.4	7.7
653	C108	2018.9.18	1	8	12	7.4	7.7
654	D107	2018.9.18	0	8	12	7.4	7.7
655	D108	2018.9.18	1	8	12	7.4	7.7
656	E107	2018.9.18	0	8	12	8.1	7.7
657	E108	2018.9.18	1	8	12	8.0	7.7
658	F107	2018.9.18	0	8	12	8.3	7.7
659	F108	2018.9.18	1	8	12	8.1	7.7
660	G107	2018.9.18	0	8	12	8.8	7.7
661	G108	2018.9.18	1	8	12	8.0	7.7
662	H107	2018.9.18	0	8	12	8.5	7.7
663	H108	2018.9.18	1	8	12	7.8	7.7
664	incubator	2018.9.18	incubator	8	16	7.7	7.7
665	A107	2018.9.18	0	8	16	9.1	7.7
666	A108	2018.9.18	1	8	16	7.4	7.7
667	B107	2018.9.18	0	8	16	8.4	7.7
668	B108	2018.9.18	1	8	16	7.2	7.7
669	C107	2018.9.18	0	8	16	8.0	7.7
670	C108	2018.9.18	1	8	16	7.4	7.7
671	D107	2018.9.18	0	8	16	8.0	7.7
672	D108	2018.9.18	1	8	16	7.3	7.7
673	E107	2018.9.18	0	8	16	9.1	7.7
674	E108	2018.9.18	1	8	16	7.8	7.7
675	F107	2018.9.18	0	8	16	8.3	7.7
676	F108	2018.9.18	1	8	16	7.8	7.7
677	G107	2018.9.18	0	8	16	7.8	7.7
678	G108	2018.9.18	1	8	16	7.9	7.7
679	H107	2018.9.18	0	8	16	7.8	7.7
680	H108	2018.9.18	1	8	16	7.8	7.7
681	incubator	2018.9.18	incubator	8	20	24.7	24.7
682	A107	2018.9.18	0	8	20	24.8	24.7
683	A108	2018.9.18	1	8	20	24.9	24.7
684	B107	2018.9.18	0	8	20	25.6	24.7
685	B108	2018.9.18	1	8	20	24.8	24.7
686	C107	2018.9.18	0	8	20	25.4	24.7
687	C108	2018.9.18	1	8	20	23.4	24.7
688	D107	2018.9.18	0	8	20	25.8	24.7
689	D108	2018.9.18	1	8	20	24.7	24.7
690	E107	2018.9.18	0	8	20	25.4	24.7
691	E108	2018.9.18	1	8	20	24.6	24.7
692	F107	2018.9.18	0	8	20	24.8	24.7
693	F108	2018.9.18	1	8	20	24.9	24.7
694	G107	2018.9.18	0	8	20	24.6	24.7
695	G108	2018.9.18	1	8	20	24.8	24.7
696	H107	2018.9.18	0	8	20	25.0	24.7
697	H108	2018.9.18	1	8	20	24.8	24.7
698	incubator	2018.9.18	incubator	8	24	24.6	24.6
699	A107	2018.9.18	0	8	24	24.9	24.6
700	A108	2018.9.18	1	8	24	24.7	24.6
701	B107	2018.9.18	0	8	24	25.8	24.6
702	B108	2018.9.18	1	8	24	24.9	24.6
703	C107	2018.9.18	0	8	24	24.7	24.6
704	C108	2018.9.18	1	8	24	24.8	24.6
705	D107	2018.9.18	0	8	24	24.6	24.6
706	D108	2018.9.18	1	8	24	24.7	24.6
707	E107	2018.9.18	0	8	24	24.8	24.6
708	E108	2018.9.18	1	8	24	24.9	24.6
709	F107	2018.9.18	0	8	24	25.8	24.6
710	F108	2018.9.18	1	8	24	25.9	24.6
711	G107	2018.9.18	0	8	24	25.6	24.6
712	G108	2018.9.18	1	8	24	25.5	24.6
713	H107	2018.9.18	0	8	24	25.7	24.6
714	H108	2018.9.18	1	8	24	25.7	24.6
715	incubator	2018.9.21	incubator	8	4	25.0	25.0
716	A107	2018.9.21	0	8	4	NA	25.0
717	A108	2018.9.21	1	8	4	25.1	25.0
718	B107	2018.9.21	0	8	4	26.2	25.0
719	B108	2018.9.21	1	8	4	25.3	25.0
720	C107	2018.9.21	0	8	4	NA	25.0
721	C108	2018.9.21	1	8	4	25.4	25.0
722	D107	2018.9.21	0	8	4	26.3	25.0
723	D108	2018.9.21	1	8	4	25.3	25.0
724	E107	2018.9.21	0	8	4	26.1	25.0
725	E108	2018.9.21	1	8	4	NA	25.0
726	F107	2018.9.21	0	8	4	NA	25.0
727	F108	2018.9.21	1	8	4	25.3	25.0
728	G107	2018.9.21	0	8	4	26.3	25.0
729	G108	2018.9.21	1	8	4	25.2	25.0
730	H107	2018.9.21	0	8	4	26.4	25.0
731	H108	2018.9.21	1	8	4	25.3	25.0
732	incubator	2018.9.21	incubator	8	8	8.1	8.1
733	A107	2018.9.21	0	8	8	NA	8.1
734	A108	2018.9.21	1	8	8	8.5	8.1
735	B107	2018.9.21	0	8	8	9.6	8.1
736	B108	2018.9.21	1	8	8	8.6	8.1
737	C107	2018.9.21	0	8	8	NA	8.1
738	C108	2018.9.21	1	8	8	8.4	8.1
739	D107	2018.9.21	0	8	8	8.8	8.1
740	D108	2018.9.21	1	8	8	8.5	8.1
741	E107	2018.9.21	0	8	8	9.2	8.1
742	E108	2018.9.21	1	8	8	NA	8.1
743	F107	2018.9.21	0	8	8	NA	8.1
744	F108	2018.9.21	1	8	8	8.6	8.1
745	G107	2018.9.21	0	8	8	9.0	8.1
746	G108	2018.9.21	1	8	8	8.7	8.1
747	H107	2018.9.21	0	8	8	9.3	8.1
748	H108	2018.9.21	1	8	8	8.5	8.1
749	incubator	2018.9.21	incubator	8	12	7.9	7.9
750	A107	2018.9.21	0	8	12	NA	7.9
751	A108	2018.9.21	1	8	12	8.1	7.9
752	B107	2018.9.21	0	8	12	8.6	7.9
753	B108	2018.9.21	1	8	12	7.9	7.9
754	C107	2018.9.21	0	8	12	NA	7.9
755	C108	2018.9.21	1	8	12	8.3	7.9
756	D107	2018.9.21	0	8	12	8.6	7.9
757	D108	2018.9.21	1	8	12	8.2	7.9
758	E107	2018.9.21	0	8	12	8.4	7.9
759	E108	2018.9.21	1	8	12	NA	7.9
760	F107	2018.9.21	0	8	12	NA	7.9
761	F108	2018.9.21	1	8	12	7.9	7.9
762	G107	2018.9.21	0	8	12	7.6	7.9
763	G108	2018.9.21	1	8	12	8.1	7.9
764	H107	2018.9.21	0	8	12	7.8	7.9
765	H108	2018.9.21	1	8	12	7.9	7.9
766	incubator	2018.9.21	incubator	8	16	7.7	7.7
767	A107	2018.9.21	0	8	16	NA	7.7
768	A108	2018.9.21	1	8	16	8.8	7.7
769	B107	2018.9.21	0	8	16	9.2	7.7
770	B108	2018.9.21	1	8	16	9.3	7.7
771	C107	2018.9.21	0	8	16	NA	7.7
772	C108	2018.9.21	1	8	16	9.3	7.7
773	D107	2018.9.21	0	8	16	9.1	7.7
774	D108	2018.9.21	1	8	16	8.8	7.7
775	E107	2018.9.21	0	8	16	9.2	7.7
776	E108	2018.9.21	1	8	16	NA	7.7
777	F107	2018.9.21	0	8	16	NA	7.7
778	F108	2018.9.21	1	8	16	7.1	7.7
779	G107	2018.9.21	0	8	16	9.1	7.7
780	G108	2018.9.21	1	8	16	7.1	7.7
781	H107	2018.9.21	0	8	16	8.9	7.7
782	H108	2018.9.21	1	8	16	7.1	7.7
783	incubator	2018.9.21	incubator	8	20	24.6	24.6
784	A107	2018.9.21	0	8	20	NA	24.6
785	A108	2018.9.21	1	8	20	24.3	24.6
786	B107	2018.9.21	0	8	20	23.7	24.6
787	B108	2018.9.21	1	8	20	24.3	24.6
788	C107	2018.9.21	0	8	20	NA	24.6
789	C108	2018.9.21	1	8	20	25.1	24.6
790	D107	2018.9.21	0	8	20	24.3	24.6
791	D108	2018.9.21	1	8	20	24.2	24.6
792	E107	2018.9.21	0	8	20	25.1	24.6
793	E108	2018.9.21	1	8	20	NA	24.6
794	F107	2018.9.21	0	8	20	NA	24.6
795	F108	2018.9.21	1	8	20	24.3	24.6
796	G107	2018.9.21	0	8	20	25.6	24.6
797	G108	2018.9.21	1	8	20	25.0	24.6
798	H107	2018.9.21	0	8	20	25.1	24.6
799	H108	2018.9.21	1	8	20	24.3	24.6
800	incubator	2018.9.21	incubator	8	24	24.7	24.7
801	A107	2018.9.21	0	8	24	NA	24.7
802	A108	2018.9.21	1	8	24	25.1	24.7
803	B107	2018.9.21	0	8	24	25.8	24.7
804	B108	2018.9.21	1	8	24	25.2	24.7
805	C107	2018.9.21	0	8	24	NA	24.7
806	C108	2018.9.21	1	8	24	25.0	24.7
807	D107	2018.9.21	0	8	24	25.1	24.7
808	D108	2018.9.21	1	8	24	25.1	24.7
809	E107	2018.9.21	0	8	24	24.9	24.7
810	E108	2018.9.21	1	8	24	NA	24.7
811	F107	2018.9.21	0	8	24	NA	24.7
812	F108	2018.9.21	1	8	24	25.2	24.7
813	G107	2018.9.21	0	8	24	25.4	24.7
814	G108	2018.9.21	1	8	24	25.0	24.7
815	H107	2018.9.21	0	8	24	25.3	24.7
816	H108	2018.9.21	1	8	24	24.9	24.7
